# Supplementary material for: The Application of Fully Immersive Virtual Reality on Reminiscence Interventions for Older Adults: Scoping Review
Source: JMIR Serious Games. 2023 Oct 6;11:e45539. doi: 10.2196/45539 (PMC10589832; doi:10.2196/45539)
Supplement: Multimedia Appendix 2 [file games_v11i1e45539_app2.xlsx]

## Sheet: Data Searching & Screening
	Keywords		Notes	Question	P (Population or Problem): I (Interest relates to a defined event, activity, experience or process / Intervention or Exposure): technology as reminiscence therapeutic tool C (Context is the setting or distinct characteristics/Comparison): O (Outcome) (Notes: https://libguides.murdoch.edu.au/systematic/PICO)
Technology	"virtual reality" OR "VR" OR "Augmented Reality" OR "AR" OR "assistive technology" OR "Hologra*" or "Panoramic" OR "360 photo" OR "imagined 3D environment" OR "imagined 3-D environment" OR "simulat* environment" OR "Mixed Reality" OR "video" OR "head-mounted" OR "HMD"		"information and communication technology" OR "information technology" OR "communication technology"
Dementia	"dementia" OR "Alzheimer's" OR "senile dementia" OR "memory problem" OR "cognitive impairment"
	"reminiscence" OR "life story" OR "reminisc* therapy*" OR "memory stimulation"		Rehabilitation
Database			Notes
Pubmed	74	("virtual reality" OR "VR" OR "Augmented Reality" OR "AR" OR "assistive technology" OR "Hologra*" or "Panoramic" OR "360 photo" OR "imagined 3D environment" OR "imagined 3-D environment" OR "simulat* environment" OR "Mixed Reality" OR "video" OR "head-mounted" OR "HMD") AND ("reminiscence" OR "life story" OR "reminisc* therapy*" )	Inclusion Criteria 1. Using the immersive virtual reality as the assistive tool for reminiscence therapy 2. Invloving the HMD as the device for immersive virtural reality and specific scenarios as the stimulus 3. Reporting empirical studies 4. Invloving older adults 5. Being written in English 6. Being published in peer-reviewed journals or peer-reviewed conference proceedings 7. Reporting outcom…
Web of Science	82	(AB=("virtual reality" OR "VR" OR "Augmented Reality" OR "AR" OR "assistive technology" OR "Hologra*" or "Panoramic" OR "360 photo" OR "imagined 3D environment" OR "imagined 3-D environment" OR "simulat* environment" OR "Mixed Reality" OR "video" OR "head-mounted" OR "HMD") OR TI=("virtual reality" OR "VR" OR "Augmented Reality" OR "AR" OR "assistive technology" OR "Hologra*" or "Panoramic" OR "3…
EMBASE	59	(AB=("virtual reality" OR "VR" OR "Augmented Reality" OR "AR" OR "assistive technology" OR "Hologra*" or "Panoramic" OR "360 photo" OR "imagined 3D environment" OR "imagined 3-D environment" OR "simulat* environment" OR "Mixed Reality" OR "video" OR "head-mounted" OR "HMD") OR TI=("virtual reality" OR "VR" OR "Augmented Reality" OR "AR" OR "assistive technology" OR "Hologra*" or "Panoramic" OR "3…
CINAHL	30	(AB=("virtual reality" OR "VR" OR "Augmented Reality" OR "AR" OR "assistive technology" OR "Hologra*" or "Panoramic" OR "360 photo" OR "imagined 3D environment" OR "imagined 3-D environment" OR "simulat* environment" OR "Mixed Reality" OR "video" OR "head-mounted" OR "HMD") OR TI=("virtual reality" OR "VR" OR "Augmented Reality" OR "AR" OR "assistive technology" OR "Hologra*" or "Panoramic" OR "3…
PsycINFO	38	(AB=("virtual reality" OR "VR" OR "Augmented Reality" OR "AR" OR "assistive technology" OR "Hologra*" or "Panoramic" OR "360 photo" OR "imagined 3D environment" OR "imagined 3-D environment" OR "simulat* environment" OR "Mixed Reality" OR "video" OR "head-mounted" OR "HMD") OR TI=("virtual reality" OR "VR" OR "Augmented Reality" OR "AR" OR "assistive technology" OR "Hologra*" or "Panoramic" OR "3…
ACM	448
google scholar	35
other resources
from reference list		did not meet the inclusion criteria
Total	732	731
After remove duplicate	626
1st screening	33	title+abstract	Additional inclusion/exclusion Criteria
2nd screening	24	Inclusion Criteria	Reporting outcome of impacts on reminiscence instead of reporting reminiscence intervention itself or reporting the experience of VR as a recreational activity (e.g., exergame) instead of an intervention
3rd screening	11	full-text
