# Supplementary material for: The Application of Fully Immersive Virtual Reality on Reminiscence Interventions for Older Adults: Scoping Review
Source: JMIR Serious Games. 2023 Oct 6;11:e45539. doi: 10.2196/45539 (PMC10589832; doi:10.2196/45539)
Supplement: Multimedia Appendix 3 [file games_v11i1e45539_app3.xlsx]

## Sheet: Original extraction data
Title	APA	Article Type	level of the methodical quality				Research design	Hypothesis/research goals/questions	Reminiscence Interventions				Participant												Variables		Results	Study Limitation	Future Direction
									Reminiscence Type	Reminiscence Content (VR content)	Stimulus	Device	Recruitment		Experiment Group					Control Group					Dependent Varible (Statistical Analysis)	Independent Varible (Measurement)
			Wang		Lu	Decision							Criteria	Setting	Num	Age	Gender	Health conditions/illness	Notes	Y/N	Num	Age	Gender	Illness
Testing the Feasibility of Virtual Reality With Older Adults With Cognitive Impairments and Their Family Members Who Live at a Distance	Afifi et al., 2021	Peer-reviewed Journal Paper	2b (pre-/post-test)	Mixed Method	3 (experimental or Quasi-experimental studies did not fulfill the criteria for level 2)	3	Mixed Methods	A) the acceptability, engagement, and usability challenges of the long-distance and networking features of VR with this population -------------------------------------------------------------------------------- B) whether residents with MCI and AD/ADRD differ in their acceptability, engage- ment, and ability to use it	simple reminiscence	Virtual Adventures (e.g., safari, hot air balloon, boat ride in Thailand) 【Physical VR】 -------------------------------------------------------------- Virtual Life Story (e.g., favorite addresses or destinations from the past - childhood homes, family vacation sites, schools the resident attended)【Physical VR】 -------------------------------------------------------------- Virtual Photos and Video…		Oculus Go		one senior living community	21 family dyads	54-94 M=83.1	18 females 3 males (White/well-educated)	9 MCI 4 mild dementia 8 moderate dementia (MMSE-2)		N	Notes: baseline using telephone conversation				Different Sessions (baseline/VRs) (ANOVA) ------------------------- Different Participants (residents/families) (paired t tests) ------------------------- Different States (MCI/mild-moderate dementia) (ANOVA)	User satisfaction and perceptions (Questionnaire such as Manera et al., 2016 & Manni et al., 2011) ------------------------------------------------------------------------------------------------------------------ Conversational and Behavioral engagement (Coded videotaped verbal /nonverbal behavior using (1) Conversational engagement from the Relational Communication Scale from Burgoon & Hale, 19…	High levels of satisfaction for both residents and their families (no significant differences between seesions) ------------------------------------------------------------------------------------------------------------------------------------------------ Conversational engagement: Virtual Life Story/Virtual Photos and Videos > baseline/Virtual Adventures Vocal/Kinesical engagement: VR sessions …	- Sample size is rather small. - Tablet that dictated the VR experience was controlled/operated by the researchers. - No comparison study to find significant differences, between older adults with MCI and dementia. - Did not examine the long-term impact of the VR	- Investigate the extent to which family caregivers can also be trained to safely use the VR with their loved ones with dementia at home. - The social nature of VR technology could add an extra layer of logistics for senior living communities and families. - Investigate if the adult child and the parent are happier as a result of using the VR together.
School’s Back: Scaffolding Reminiscence in Social Virtual Reality with Older Adults	Baker et al., 2021	Conference Paper (Proceedings of the ACM on Human-Computer Interaction)	3 (theoretical framework in pp11)	Qualitative	3	3	Qualitative	\	simple reminiscence group reminiscence social reminiscence	Virtual hall and classroom where they could reminisce about their school experiences【Social VR】	Conversation starters: open-ended questions that acted as prompts for discussion ----------------------------------------------- Personal artefacts: digital versions of physical objects from the older adults’ own lives ----------------------------------------------- Avacast holograms: pre-recorded 3D representations of older adults recounting their early-life stories.	Oculus Rift	- be over the age of 70 - be able to speak English to a reasonable standard - have an interest in technology	- advertisements in public forums targeting older adults - posters in public spaces	16 older adults	70-81	5 females 11 males (11 in metropolitan / 5 in regional) (retired/semi-retired)	8 reported specific age-related health issues (4 males: hearing difficulties; 2 females: mobility aid; 1: mental health condition; 1: Parkison's disease with communication/movement problem)	study setting: university campus	N	/				Presence Questionnaire Interviews Screen-captured video of the social VR sessions Observation notes, photographs and short video recordings to capture notable interactions during each session ------------------------------------------------------------------------------------------------------------------ (1) How the virtual classroom environment supported the social reminiscence that took place …		The virtual environment played an effective role in surfacing memories and scaffolding reminiscence ------------------------------------------------------------------------------------------------------------------------------------------------ It sort of all went from that”: Conversation starters “It gives you something to key into” (recollect the memories): Personal artefacts as social catalyst…	- The study setting was limited within the university campus. - No information about how social VR sessions work within the context of the users’ home environment.	- Explore the use of social VR ‘in the wild’ with older adults to further our understanding of how this technology should be designed to play a positive role in older adults’ lives.
Promoting Reminiscences with Virtual Reality Headsets: A Pilot Study with People with Dementia	Coelho et al.,2020	Peer-reviewed Journal Paper	2b (pre-/post-test)	Mixed Method	3	3	Mixed Methods	A) to evaluate the feasibility of promoting reminiscences with people with dementia using VR headsets for viewing 360◦ video recordings of locations that are relevant to each individual’s life story -------------------------------------------------------------------------------- B) to explore the effects of a brief reminiscence program, consisting of four individual sessions using the described m…	simple reminiscence (positive memories)	Questions: Past meaningful activities, settings and events Themes: Childhood houses/workplace locations/eisure and religious venues Results: the locations that were selected for filming included specific streets / squares / gardens / churches with individual relevance / historical landmarks that were meaningful to several participants	a set of five to six possible 360° VR video recordings	- GoPro Fusion 360 camera - Samsung Gear VR with a Samsung S7 smartphone - Oculus Rift	- being aged ≥65 years - having a clinical diagnosis of dementia.	2 local institutions that provide health and social services to older adults	9 individuals	85.6 ± 7.4	6 females 3 males	dementia (Stage 4) moderate cognitive decline: 3 (Stage 5) moderately severe cognitive decline: 3 (Stage 6) severe cognitive decline: 3	2 professional caregivers from the institutions 1 family caregiver	N					Four VR sessions	Engagement and behavior regarding level of interest in exploring 360° environment / communication / type of shared memories / assessment of the overall experience (Observation with a scale) ------------------------------------------------------------------------------------------------------------------ Manifestation of psychological and behavioral symptoms regarding depression / anxiety / agitat…	In most cases, participants were very interested in exploring the 360◦ environment; Communication was frequently spontaneous without need for questions or prompts; In most cases, participants mainly addressed seemingly positive/happy memories. ------------------------------------------------------------------------------------------------------------------------------------------------ Simulator …	- Small sample size - Absence of control groups - Short intervention program - Inclusion of participants that did not attend all intervention sessions - Inclusion of both formal and informal caregivers in the same group; - Variety of intervention settings - No follow-up assessment - No blinding of outcome assessment - Lack of quality of life measures specifically targeted for cases of dementia - …	- Take the recollection of negative events, difficulty in perceiving certain details present in the video, the disruption of the routine of the participants, and confusion caused by trying to communicate with the researcher, who was not visible, into account in future studies. - Investigate which aspects could be important to enhance engagement during sessions, adherence to the intervention progr…
The Long-term Effects of Immersive Virtual Reality Reminiscence in People With Dementia: Longitudinal Observational Study	Huang &Yang, 2022	Peer-reviewed Journal Paper	2b	Quantitative research (pre-/post test)	2b	2b	Quantitative	To investigate the immediate and 3-6–month effects of immersive VR reminiscence therapy in people with dementia.	simple reminiscence	• Historical type of residence commonly found throughout Taiwan in 1960-1980 • Interactive features: participant could use controller to hold rice to fee chickens	model-based/graph-based (with customized narration and music that was significant to the person)	VIVE Pro VR HMD	- diagnosed with all-cause dementia by experienced physicians, based on the National Institute on Aging and Alzheimer's Association diagnostic criteria - attended the dementia care units between July 2020 and March 2021. Exclusion criteria: - Had poor recognition of the VR images even after adjusting the mounting position of the headset - Cognitive function was too low or their BPSD was too sever…	dementia care units in Kaohsiung city, Taiwan	20	79.0±7.8 years	11 female 9 male	Very mild dementia: 2 Mild dementia: 15 Moderate dementia: 3 Cognitive Assessment Screening Instrument: 55.5 MMSE: 15.4		N					VR (before and immediately after VR intervention immediately after and 3-6 months)	Overall cognitive function (Cognitive Abilities Screening Instrument (CASI)) Cognitive impairment (Mini-Mental State Examination (MMSE)) Dementia status (Clinical Dementia Rating (CDR) and its Sum of Boxes (CDR-SB)) Depression (Center for Epidemiological Studies Depression (CESD)) Caregiver burden (Zarit Caregiver Burden Interview (ZBI))	No significant differences in cognition (MMSE and CASI), global status of dementia (CDR-SB) and caregiver burden (ZBI) scores before and immediately after the intervention ------------------------------------------------------------------------------------------------------------------------------------------------ No significant differences in MMSE, global status of dementia (CDR-SB) and caregiv…	- No control group or a group receiving traditional reminiscence therapy - The number of subjects was small, especially in the reassessed cases. - Selection bias (the effects may not be applicable to all cases of dementia) - VR reminiscence was not totally personalized	- Further studies comparing VR reminiscence with traditional forms of reminiscence - Whether the VR reminiscence therapy may maintain cognition or reduce cognitive decline in people with dementia - Recording of the participants’ limb movement while they use the controllers could enable analysis of the speed and accuracy of their movements.
The touch and feel of the past—using Haptic and VR artefacts to enrich reminiscence therapy for people with dementia	Klein et al., 2018	Peer-reviewed Journal Paper	3? (qualitative observational study) (theoretical framework in pp9?)	Qualitative	3	3	Qualitative	To discover design requirements for such artefacts and to evaluate their general acceptance and overall usability in the user group.	Simple reminiscence	from recent content (mostly material from the 1970s and 1960s) to more ancient content (mostly material from the 1950s and late 1940s) time travel through Berlin from 1970 to 1949, movie stars of the 1960s (time travel through Berlin from 1970-1949, movie stars of the 1960s and 1950s, popular television (TV) shows in the second half of the 20th century in Germany, time travel to Paris during the …	image	DIY “Binoculars” prototype		A daycare center for geriatric diseases in Berlin, Germany	6 participants	74.67	3 females 3 males	4 participants with forms of dementia 2 not unequivocally diagnosed with a specific form of dementia but showed similar cognitive impairment according to data of the daycare center	accompanied by one of their caregivers (always the same professional, experienced in reminiscence therapy)	N						A qualitative behavioral protocal A general usability assessment ------------------------------------------------------------------------------------------------------------------ "Destructice" and "Supportive" behavior (A categaorial system based on personal detractors and personal enhancers in the logic of dementia care mapping (Tom Kitwood, 1990s)) ---------------------------------------------…	The prototype fostered conversations between the participants and the caregiver ------------------------------------------------------------------------------------------------------------------------------------------------ The overall emotional reaction toward the interaction and the content was positive -------------------------------------------------------------------------------------------…	Not mention	- Comparative research not only in terms of acceptance and efficacy, but also of efficiency and satisfaction. - Establish an assuring metric to provide a measure for operationalization of intervention success. - Invest in inter-rater reliability analysis, especially since only one rater applied the categorial system in the examination of the “Binoculars”. - Investigate the influence of the caregi…
Immersive Virtual Reality Reminiscence Reduces Anxiety in the Oldest-Old Without Causing Serious Side Effects: A Single-Center, Pilot, and Randomized Crossover Study	Niki et al., 2021	Peer-reviewed Journal Paper	2a (single-center, pilot, open-label, randomized crossover study, pre/post)	RCO	2a	2a	Quantitative	To examine the efficacy and safety of iVR reminiscence as a pilot study, focusing on anxiety as one of the psychiatric symptoms that often appears with cognitive decline.		A theme park in Fukuyama City, Hiroshima Prefecture on the mid- to late Showa era (A.D. 1955–1980) in Japan (six situations were set up as familiar scenes to those aged 75 and over: arcades, cafeterias, sunken hearths, dagashi shops (old Japanese candy stores), downtown, and fields)	Live-action images (slide show) Computer graphics (moved by researcher)	Insta360 Pro 2X 360◦ camera Oculus Go	- 75 years of age or older - Using day services at a nursing home as of January 2020 (exclusion criteria: poor recognition of VR images and cognitive function was too low to answer the questionnaire.	nursing home	10 individuals	87.1	6 females 4 males	Normal cognition (MMSE=28) Only one subject had a suspected MCI (MMSE ≤27)	Group B was significantly older than Group A	Y	crossover experiment (premuted block randomized assignment)				Live-action images (2D image iVR) Computer graphics (3D iVR) (A paired t-test)	Pre-test emotion mainly regarding anxiety (STAI, a globally used tool for measuring adult emotions (Iwata et al., 1998a,b)) ------------------------------------------------------------------------------------------------------------------ Post-test emotion mainly regarding anxiety (STAI, a globally used tool for measuring adult emotions) Post-test satisfaction and side effects regarding nausea, d…	The STAI scores decreased after the first viewing and further decreased to after the second viewing Total STAI change: the change of Pre-CG-LA > Pre-LA-CG (significantly) ------------------------------------------------------------------------------------------------------------------------------------------------ Negative (anxiety-present: P-scale) between before and after first viewing: Signifi…	- A carryover effect casued by randomized crossover trial from the first viewing, which caused time-dependent reduction of stress derived from familiarization with new iVR experience. - The number of subjects was very small, - Assessed only transient changes of anxiety. - Some VR images were different from those of the subjects’ own memories. - The lack of side effects was predictable because of …	- Consideration of appropriate washout time and comparison with traditional reminiscence. - Consider sample size that is calculated based on the results of this study are needed. - Investigate a tailor-made reminiscence by utilizing novel technologies such as AI. - Set up using the STAI score as a criterion at the time of recruitment and to divide the subjects into groups so that their background…
Using virtual reality to improve apathy in residential aged care: mixed methods study	Saredakis et al., 2020	Peer-reviewed Journal Paper	2b (pre-/post-test)	Quasi-experiment without control group	3	3	Quasi-experiment without control group	The feasibility of using tailored content created for viewing in a VR HMD to deliver reminiscence therapy to older adults in residential aged care (i.e., availability and willingness to participate, response rates to measures used, the time needed to create tailored content, and technical problems) -------------------------------------------------------------------------------- The Verbal fluency…	simple reminiscence	Contained by interview questionnaire Participant tailored content Not specify	image-based?	Oculus Go Youtube VR Parkline Interactive: Wander (Google Street View)	Exclusion criteria: Participants were excluded if their score on the PAS was 16 or higher indicating severe impairment; had significant neurological disorders; had other conditions, including agitation and aggression at a level that would make assessment difficult; or if their vision could not be corrected by glasses or glass frames that could not fit into the HMD.	A residential aged care facility in Adelaide, Australia	17	72-95 (87.3)	10 females 7 males	-10 participants had no or minimal cognitive impairment; 3 presented with mild impairments; 4 had moderate impairments - Mean apathy: 31.5 - 6 with depressive symptoms	High socioeconomic background and most were well educated	N	First session: interview for VR content + AES for current apathy				VR (Separate Bonferroni corrections; Bivariate (Pearson) correlations)	Cognition Status (PAS (Jorm & Mackinnon, 1995)) Apathy (Apathy Evaluation Scale Self-Rated (Marin, Biedrzycki, & Firinciogullari, 1991)) ------------------------------------------------------------------------------------------------------------------ 【pre/post】 Side effect (Simulator Sickness Questionnaire (Kennedy et al, 1993)) 【post】Realistic Experience (Slater-Usoh-Steed Presence Questionnair…	All the study participants found the experience enjoyable and acceptable (but 1 found the goggle was heavy) Some reported negative symptoms or side effects ------------------------------------------------------------------------------------------------------------------------------------------------ Participants had improved semantic scores but not phonemic fluency scores Higher levels of apathy …	- A control group was not included, and we could not compare results using a traditional reminiscence therapy approach. - The lack of a control group receiving no VR intervention warrants a caveat when interpreting the results. - People with apathy will normally underestimate their condition with the self-rated version of the AES.	- Multiple sessions using an active control group to compare with traditional reminiscence therapy will help establish the advantages of using VR with HMDs.
The Effect of Reminiscence Therapy Using Virtual Reality on Apathy in Residential Aged Care: Multisite Nonrandomized Controlled Trial	Saredakis et al., 2021	Peer-reviewed Journal Paper	2b (Multisite Nonrandomized Controlled Trial)	Quasi-experiment with control group	2b	2b	Quasi-experiment with control group	To examine whether using HMDs as a tool for reminiscence therapy improved outcomes compared with using a laptop computer supplemented by physical items if required -------------------------------------------------------------------------------- The primary outcome was apathy. Secondary outcomes included cognition and depression. Exploratory outcomes included loneliness and quality of life. The si…	semistructured simple reminiscence approach focusing on positive memories.	Contained by interview questionnaire Participant tailored content Not specify (e.g., their original family home, the school they attended, places of employment, and travel destinations)	personalized video	Oculus Quest Youtube VR Parkline Interactive: Wander (Google Street View)	- 65 years or older - Only with up to moderate impairment Exclusion criteria: - Score on the Psychogeriatric Assessment Scale was higher than 15 - Having significant disorders, conditions, or behaviors that would make assessment difficult. - With confusion or disorientation issues and become distressed because of confusion regarding time and place	3 residential aged care facilities in Adelaide, South Australia	15	72-93 (Mean=81.7)	10 females 5 males	5 Depression and anxiety medication 5 Memory-related, dementia, or Parkinson disease 8 Heart disease 2 Stroke		Y (Active control group)	14	71-95 (Mean=85.9)	9 females 5 males	3 Depression and anxiety medication 3 Memory-related, dementia, or Parkinson disease 4 Heart disease 2 Stroke 5 Other	VR Laptop Usual care (linear mixed modeling with Helmert contrasts, fixed factors of group (VR, active control, and passive control) and time (baseline and follow-up), with the intercept of the participant as a random factor)	【pre/post】Apathy (Apathy Evaluation Scale Self-Rated (Marin et al., 1991)) ------------------------------------------------------------------------------------------------------------------ 【pre/post】Cognition (Addenbrooke Cognitive Examination III (Noone,2015)) 【pre/post】Depression (Geriatric Depression Scale Short Form (Yesavage & Sheikh, 1986)) -------------------------------------------------…	Pooled VR and active control groups (dVR) v.s. passive control: Higher apathy scores in the passive control group (unraleted with time) VR v.s. active control groups: No significant apathy change (unraleted with time) ------------------------------------------------------------------------------------------------------------------------------------------------ No significant results were observed…	- Participants in this study were not classified as having apathy at baseline according to the AES. - The study included participants with different conditions who were taking a range of medications. - The sample size was relatively small. - Selection bias (only those interested in reminiscing may have participated in the research in the intervention groups, and participant selection for recruitm…	- Physiological measures for assessing immediate effects and the use of actigraphy as an objective measure of apathy
																				Y (Passive control group)	14	73-103 (Mean=87)	9 females 5 males	8 Depression and anxiety medication 3 Memory-related, dementia, or Parkinson disease 8 Heart disease 2 Stroke 1 Other
Virtual visits: Reminiscence in residential aged care with digital mapping technologies	Webber et al., 2021	Peer-reviewed Journal Paper	5 (qualitative research and field trials, crossover study, no theoretical framework identified)	Qualitative	5	5	Qualitative	To investigate older adults' experience of reminiscence using digital mapping technologies, through VR or tablet computer, and potential benefits and challenges of deploying these technologies in residential aged care facilities.	simple reminiscence	Nominated locations	image-based?	Oculus Go Google Maps Street View Wander VR Apple Ipad	- Be capable of giving written consent - With no physical or cognitive impairments which could cause difficulty or distress in using the digital devices	170-bed metropolitan residential aged care facility	6 including one for pilot study			4 with some kinds of signs of cognitive impairment		Y (crossover study)						The perceived value of virtual visits ------------------------------------------------------------------------------------------------------------------ The varied forms of reminiscence prompted by virtual visits ------------------------------------------------------------------------------------------------------------------ The challenges of using VR and tablet digital mapping technologies with…	The reminiscence sessions elicited varied memories of the past for all participants, but several participants expressed mixed feelings about the value of reminiscing; For families, revealing diverse expectations about the potential value of virtual visits and capturing and sharing the life story ------------------------------------------------------------------------------------------------------…	- Selection bias - Cannot allow for definitive claims about benefits or issues that might be encountered by residential aged care facilities staff.	- Work with residential aged care facilities life-style staff to further develop best practice strategies for an ongoing program of place-based reminiscence. - Investigate reminiscence which combines digital mapping technologies with media from public sources or family archives. - Improve usability of VR technologies for older users, including mechanisms for supported use.
Efficacy of VR-Based Reminiscence Therapy in Improving Autobiographical Memory for Chinese Patients with AD	Xu & Wang, 2020	Conference Paper (11th International Conference on Applied Human Factors and Ergonomics (AHFE 2020))	2A (RCT)	RCT	2a	2a	RCT	- Can VR effectively stimulate recollections of autobio- graphical memory in AD patients? If so, how does it compare to the traditional RT stimuli (take photos as an example)? - Can AD patients well accept VR? Specifically, will they report positive motivation, high sense of presence, and low (even ignorable) sickness symptoms to the VR experience?	simple reminiscence	a Chinese rural cottage in the 1970s with an area of 30 square meters	model-based	VIVE	- Be diagnosed with Alzheimer’s disease by their physicians and had no other psychiatric disorders, no migraine or epilepsy and no severe perceptual (visual or auditory) impairments; -Be able to sit alone and view the experimental materials (VR and photos) for the duration of the experiment - Be able to have normal verbal communication with researchers	Changsha Armar Dementia Care Center and the Dementia Department of Changsha Geriatric Rehabilitation Hospital.	10 participants	76.7 ± 5.5	5 female 5 male	Mild Cognition Impairment			10 participants	79.4 ± 2.0	8 female 2 male	Mild Cognition Impairment		Motivation (self-report questionnaire) Presence (self-report questionnaire Igroup Presence questionnaire) VR sickness (self-report questionnaire)		- Some unexpected events occurred during the process - Ethical implications regarding evaluative work with AD patients and the tight working schedule of institution caregivers made it difficult to recruit and test larger samples. - Only patients at the middle stage of AD were tested.	- More controlled experiments on larger samples are needed - Investigate how older people with AD interact with the virtual environment - Explore how virtual environment can be designed to create charming experiences with a specific therapeutic effect.
																					10 participants	78.5 ± 3.4	7 female 3 male	Mild Cognition Impairment
Remote Reminiscence Using Immersive Virtual Reality May Be Efficacious for Reducing Anxiety in Patients with Mild Cognitive Impairment Even in COVID-19 Pandemic: A Case Report	Yahara et al., 2021	Peer-reviewed Journal Paper	5? (case report)	case study	3 (experimental or Quasi-experimental studies did not fulfill the criteria for level 2)	3	case study	Hypothesis: The three-dimensional (3D) environment of iVR, may provide a more realistic experience than the 2D environment provided by tablets or PCs, enabling more effective reminiscence -------------------------------------------------------------------------------- - to examine the effectiveness for anxiety, and safety of reminiscence using iVR (iVR reminiscence session) in patients with mild …	simple reminiscence	Memorable places	Google map street view (image-based?)	Oculus Go Google Maps Street View Wander VR	- Aged ≥65 years - Using the day service of a nursing home - Suspected to have MCI (MMSE Japanese scores from 24 to 27) - Able to obtain the cooperation of their families for the assessment using the questionnaire Exclusion criteria: - Were <65 years - Had an MMSE-J score ≤23 or ≥28 - Were visually impaired - Were unable to move their upper extremities on their own volition because of severe para…	Zoom/not specified for facr-to-face session (Japan)	2	80, 92 M=86	1 female 1 male	Suspected mild cognitive impairment (MMSE: 25/24)							Face-to-face iVR reminiscence (subject 1: 6 times; subject 2: 8 times) Remote iVR reminiscence (once)	【pre/post each session】Anxiety (State-Trait Anxiety Inventory (STAI) (Iwata et al, 1998)) 【after sessions】Side Effect and Satisfcation (Numerical Rating Scale (NRS)) 【pre/post 1 month later】The burden of care (Zarit Caregiver Burden Interview (J-ZBI_8) (Arai et al., 2003) & Dementia Behavior Disturbance Scale (DBD13) (Machida et al., 2012)) 【pre/post 1 month later】Motivation (Apathy scale (Okada …	Face-to-face iVR reminiscence: Subject 1- Anxiety (STAI) decrease; Subject 2- Anxiety (STAI) decrease Remote iVR reminiscence: Subject 1- Anxiety (STAI) decrease; Subject 2- Anxiety (STAI) increase ------------------------------------------------------------------------------------------------------------------------------------------------ Satisfaction: Subject 1 increase from face-to-face to re…	- Only a case series of only two cases - The effect of interpersonal bias with the responses to the questionnaire by the researcher or nursing home staff might not be avoided - Different number of times of iVR reminiscence sessions for each subject caused by Covid-19 policy - The information on medication of subject No. 2 was not available.	- A well-designed study with a comparative control setting and an adequate sample size is needed. - Establish useful remote treatments for the elderly and caregivers.

## Sheet: Data Searching & Screening
	Keywords		Notes	Question	P (Population or Problem): I (Interest relates to a defined event, activity, experience or process / Intervention or Exposure): technology as reminiscence therapeutic tool C (Context is the setting or distinct characteristics/Comparison): O (Outcome) (Notes: https://libguides.murdoch.edu.au/systematic/PICO)
Technology	"virtual reality" OR "VR" OR "Augmented Reality" OR "AR" OR "assistive technology" OR "Hologra*" or "Panoramic" OR "360 photo" OR "imagined 3D environment" OR "imagined 3-D environment" OR "simulat* environment" OR "Mixed Reality" OR "video" OR "head-mounted" OR "HMD"		"information and communication technology" OR "information technology" OR "communication technology"
Dementia	"dementia" OR "Alzheimer's" OR "senile dementia" OR "memory problem" OR "cognitive impairment"
	"reminiscence" OR "life story" OR "reminisc* therapy*" OR "memory stimulation"		Rehabilitation
Database			Notes
Pubmed	74	("virtual reality" OR "VR" OR "Augmented Reality" OR "AR" OR "assistive technology" OR "Hologra*" or "Panoramic" OR "360 photo" OR "imagined 3D environment" OR "imagined 3-D environment" OR "simulat* environment" OR "Mixed Reality" OR "video" OR "head-mounted" OR "HMD") AND ("reminiscence" OR "life story" OR "reminisc* therapy*" )	Inclusion Criteria 1. Using the immersive virtual reality as the assistive tool for reminiscence therapy 2. Invloving the HMD as the device for immersive virtural reality and specific scenarios as the stimulus 3. Reporting empirical studies 4. Invloving older adults 5. Being written in English 6. Being published in peer-reviewed journals or peer-reviewed conference proceedings 7. Reporting outcom…
Web of Science	82	(AB=("virtual reality" OR "VR" OR "Augmented Reality" OR "AR" OR "assistive technology" OR "Hologra*" or "Panoramic" OR "360 photo" OR "imagined 3D environment" OR "imagined 3-D environment" OR "simulat* environment" OR "Mixed Reality" OR "video" OR "head-mounted" OR "HMD") OR TI=("virtual reality" OR "VR" OR "Augmented Reality" OR "AR" OR "assistive technology" OR "Hologra*" or "Panoramic" OR "3…
EMBASE	59	(AB=("virtual reality" OR "VR" OR "Augmented Reality" OR "AR" OR "assistive technology" OR "Hologra*" or "Panoramic" OR "360 photo" OR "imagined 3D environment" OR "imagined 3-D environment" OR "simulat* environment" OR "Mixed Reality" OR "video" OR "head-mounted" OR "HMD") OR TI=("virtual reality" OR "VR" OR "Augmented Reality" OR "AR" OR "assistive technology" OR "Hologra*" or "Panoramic" OR "3…
CINAHL	30	(AB=("virtual reality" OR "VR" OR "Augmented Reality" OR "AR" OR "assistive technology" OR "Hologra*" or "Panoramic" OR "360 photo" OR "imagined 3D environment" OR "imagined 3-D environment" OR "simulat* environment" OR "Mixed Reality" OR "video" OR "head-mounted" OR "HMD") OR TI=("virtual reality" OR "VR" OR "Augmented Reality" OR "AR" OR "assistive technology" OR "Hologra*" or "Panoramic" OR "3…
PsycINFO	38	(AB=("virtual reality" OR "VR" OR "Augmented Reality" OR "AR" OR "assistive technology" OR "Hologra*" or "Panoramic" OR "360 photo" OR "imagined 3D environment" OR "imagined 3-D environment" OR "simulat* environment" OR "Mixed Reality" OR "video" OR "head-mounted" OR "HMD") OR TI=("virtual reality" OR "VR" OR "Augmented Reality" OR "AR" OR "assistive technology" OR "Hologra*" or "Panoramic" OR "3…
ACM	448
google scholar	35
other resources
from reference list		did not meet the inclusion criteria
Total	732	731
After remove duplicate	626
1st screening	33	title+abstract	Additional inclusion/exclusion Criteria
2nd screening	24	Inclusion Criteria	Reporting outcome of impacts on reminiscence instead of reporting reminiscence intervention itself or reporting the experience of VR as a recreational activity (e.g., exergame) instead of an intervention
3rd screening	11	full-text

## Sheet: Content for the tables
we	Research Design	Sample Size	Mental State of Participants	VR Type	VR Content	Measures	Measurement Instruments	Result
Afifi et al., 2021 (Journal Paper, the United States)	Mixed Methods (pre and post study)	21 residents (F=18, M=3, Age=83.1±3.72 years) with their family members ((F=9, M=12, Age=59.86±14.12 years)	• Mild Cognitive Impairment (N=9) • Mild Dementia (N=4) • Moderate Dementia (N=8)	• Photo-based • Video-based • Computer graphic-based	• Virtual Adventures • Virtual Life Story • Virtual Photos and Videos	User satisfaction and perceptions	Self-report Questionnaire	• Residents and family members alike found the VR safe, extremely enjoyable, and easy to use. • Residents were more conversationally and behaviorally engaged with their family member in the VR sessions compared to the baseline telephone call; • Residents with dementia reported greater immersion in the VR than residents with MCI; • Residents with MCI were more kinesically engaged while using the V…
						Conversational and Behavioral engagement	Coded analysis of video recording
						Kinesic Engagement	Coded analysis of video recording
Baker et al., 2021 (Conference Paper, Australia)	Qualitative Research	16 older adults (F=5, M=11)	Not specified	• Computer graphic-based	• School hall and classroom	Older adults’ ability to participate	Questionnaire, Interviews, Screen-captured video, Observation notes, Photographs and Short video recordings	• The virtual environment played an effective role in surfacing memories and scaffolding reminiscence
Coelho et al.,2020 (Journal Paper, Portugal)	Mixed Methods (pre and post study)	9 individuals (F=6, M=3, Age=85.6±7.4 years)	• Moderate Cognitive Decline (N=3) • Moderately Severe Cognitive Decline (N=3) • Severe Cognitive Decline (N=3)	• Video-based	• Specific streets / squares / gardens / churches with individual relevance / historical landmarks that were meaningful to several participants	Engagement and behavior	Coded analysis of observation	• In most cases, participants were very interested in exploring the immersive virtual environment and addressing positive/happy memories with frequently spontaneous communication and without simulator sickness; • No significant differences were found in psychological and behavioral symptomatology and the quality of life; • Caregivers assessed the experience as potentially beneficial for most part…
						Manifestation of psychological and behavioral symptoms	Coded analysis of observation
						Specific symptoms associated with simulation experiences	Self-report Questionnaire
						Psychological and behavioral symptomatology and the quality of life	Structured interview with knowledgeable informant
						Caregivers' opinion	Semi-structured interview
Klein et al., 2018 (Journal Paper, Germany)	Qualitative Research	6 participants (F=3, M=3, Age=74.67±1.31 years)	• Dementia (N=4) • Cognitive impairment without an unequivocally diagnosis of dementia (N=2)	• Photo-based • Video-based	• Time travel through Berlin from 1970-1949 / Movie stars of the 1960s and 1950s / popular television shows in the second half of the 20th century in Germany / Time travel to Paris during the 20th century / A selection of images of handicraft	Destructive and "Supportive" behavior	Rating with a qualitative behavioral protocol	• The prototype fostered conversations between the participants and the caregiver, positive interactions, and more "supportive" behaviors (i.e., recognition, celebration, relaxation, validation, facilitation) than "destructive"" behaviors (i.e., outpacing, ignoring, imposition); • Caregivers considered the prototype was not suitable for daily care and needed to be more fluently/with a bigger angl…
						Usability	Rating with ISO 9241-110 criteria
						Caregivers' recommendations and assessment of feasibility	Semi-structured interview
Niki et al., 2021 (Journal Paper, Japan)	cross-over	10 individuals (F=6, M=4, Age=87.1±4.2 years)	Normal cognition (N=9) Suspected Mild Cognitive Impairment (N=1)	Image-based Graph-based	A theme park with six familiar situations to those aged 75 and over (i.e.,arcades, cafeterias, sunken hearths, dagashi shops, downtown, and fields)	Anxiety	Self-report Questionnaire	VR reminiscence could transiently reduce anxiety without causing serious side effects; VR with live-action images were preferred by participants than computer graphics images.
						Satisfaction and Side effects	Self-report Questionnaire
Saredakis et al., 2020 (Journal Paper, Australia)	(pre and post study)	17 participants (F=10, M=7, Age=87.3±6.3 years)	No or minimal cognitive impairment (N=10) Mild cognitive impairments (N=3) Moderate cognitive impairments (N=4)	Image-based	Personal tailored content (Not specified)	Apathy	Self-report Questionnaire	All the study participants found the experience enjoyable and acceptable with some negative symptoms or side effects reported; Participants had improved semantic scores but not phonemic fluency scores; Participants with higher levels of apathy demonstrated the greatest cognitive improvements after a VR reminiscence experience.
						Side effect
						Realistic Experience
						Verbal Fluency	Task
						Expectations/Enjoyment	Self-report Questionnaire
						Debriefing
Saredakis et al., 2021 (Journal Paper, Australia)	(Multisite Nonrandomized Controlled Trial)	Experiment Group: 15 participants (F=10, M=5, Age=81.7±6.6 years)	Memory-related, dementia or Parkinson disease (N=5)	Image-based	Personal tailored content (Not specified)	Apathy	Questionnaire evaluated by participants and researchers	Most participants in the VR group stated that they would prefer to watch content in VR than on a flat screen; Participants also enjoyed the process of reminiscing indicated by the session record with all participants stating that they would like to do reminiscence again. No significant results were observed for Cognition, Depression, Quality of Life and Loneliness after therapy. No significant si…
						Cognition	Examination
		Active Control: 14 participants (F=9, M=5, Age=85.9±8.1 years)	Memory-related, dementia or Parkinson disease (N=3)			Depression	Self-report Questionnaire
						Quality of Life
		Passive Control: 14 participants (F=9, M=5, Age=87±8.7 years)	Memory-related, dementia or Parkinson disease (N=3)			Loneliness
						Side effect
		Total: 43 participants (F=28, M=15, Age=84.8±8 years)	Memory-related, dementia or Parkinson disease (N=11)			Staff's opinions	Staff Questionnaire
						Attendance and Responses	Coded analysis of recordings
Webber et al., 2021 (Journal Paper, Australia)	qualitative cross-over	6 participants + 1 participant in pilot study	With signs of cognitive impairment (N=4)	Image-based	Personal nominated content (Not specified)	Perceived value	Observation, semi-structured interviews, and questionnaire	The reminiscence sessions elicited varied memories of the past for all participants with mixed feelings expressed by several participants; Virtual visits prompted varied forms of reminiscence without noticeably differences compared to tablet computer; Families revealed diverse expectations about the potential value of virtual visits.
						Varied forms of reminiscence
						Challenges
						Motivation and expectation	Interviews with family members
Xu & Wang, 2020 (Conference Paper, China)	RCT	VR-based Group: 10 participants (F=5, M=5, Age=76.7 ± 5.5 years)	Suspected Mild Cognition Impairment Mild Cognition Impairment	Graph-based (Model-based)	a Chinese rural cottage in the 1970s with an area of 30 square meters	Acceptability (Motivation, Presence,VR sickness)	Self-report Questionnaire	VR and the Photo group scored higher in recall of autobiographical memory better than the Blank, but there was no significant difference between the VR and the Photo; Participants in both the VR and the Photo group were highly interested and motivated to the provided intervention, and reported high feelings of security, and low anxiety and fatigue; Participants showed significant pleasure for the…
		Photo-based Group: 10 participants (F=8, M=3, Age=79.4 ± 2.0 years)	Mild Cognition Impairment			Autobiographical Memory	Rating with video recording
		Blank Group (Verbally guided): 10 participants (78.5 ± 3.4)	Mild Cognition Impairment
Yahara et al., 2021 (Journal Paper, Japan)	case study	2 participants (F=1, M=1, Age=80 & 92 years)	Mild cognitive impairment (N=2)	Image-based	Personal memorable places (Not specified)	Anxiety	Self-report Questionnaire	IVR reminiscence could reduce anxiety and the burden of care without serious side effects; The effects of remote iVR reminiscence might be almost as effective as those of face-to-face one.
						Side Effect and Satisfaction
						Motivation (Apathy)
						The burden of care	Questionnaire by families
						Attitude toward participation in the study	Coded analysis of observations and videos

## Sheet: level of the methodical quality
Level	Description of Quality					Include
Level 1	Systematic reviews of multiple randomized controlled trials (RCTs) or nonrandomized studies; meta-analysis of multiple experimental or quasi-experimental studies; meta-synthesis of multiple qualitative studies leading to an integrative interpretation					No
Level 2a	Well-designed experimental, randomized studies with a low attrition rate, intention to treat analysis, blinding, masked randomization, and consistent results compared to other, similar studies					Yes
Level 2b	Well-designed experimental, quasi-experimental (nonrandomized) studies with a low attrition rate, intention to treat analysis, blinding, masked randomization, and consistent results compared to other, similar studies					Yes
Level 3	Observational studies with a panel cohort design, case-control study, cross-sectional study; experimental or quasi-experimental studies that did not fulfill the criteria of level 2; Qualitative research that, based on a literature review, on a theoretical framework, reports a clear method and considers a diversity of views					Yes
Level 4	Professional standards or guidelines with studies to support recommendations					No
Level 5	Qualitative research that did not meet the criteria of level 3b					Yes
Level 6	Recommendations from manufacturers or consultants who may have a financial interest or bias					No

## Sheet: characteristics of the studies 
General Characteristics of Included Paper
Characteristic		Number	Percentage
Paper Type	Conference paper	2	0.181818
	Journal Paper	9	0.818182
Research Design	RCT or RCO	2	0.181818
	Quasi-experiment with control group	1	0.0909091
	Quasi-experiment without control group	2	0.181818
	Mixed Method	2	0.181818
	Qualitaive Research	3	0.272727
	Case study	1	0.0909091
Mean Age	70-75	1	0.0909091
	75-80	2	0.181818
	80-85	2	0.181818
	85-90	4	0.363636
	Unspecified	2	0.181818
Country	U.S.	1	0.0909091
	Germany	1	0.0909091
	Portugal	1	0.0909091
	Australia	4	0.363636
	Japan	2	0.181818
	China	2	0.181818
VR type	Image-based	5	0.454545
	Video-based	1	0.0909091
	Image-based and Video-based	1	0.0909091
	Image-based and Computer Graph (Model)-based	1	0.0909091
	Computer Graph (Model)-based	3	0.272727
Mental State of Participants	MCI and /or Dementia	5	0.5
	Normal Cognition and Dementia	1	0.1
	Normal Cognition and Cognitive Impairment	2	0.2
	Unspecified	1	0.1
